# Supplementary material for: Antiviral Effect of 5′-Arylchalcogeno-3-aminothymidine Derivatives in SARS-CoV-2 Infection
Source: Molecules. 2023 Sep 19;28(18):6696. doi: 10.3390/molecules28186696 (PMC10537738; doi:10.3390/molecules28186696)
Supplement: Supplementary file 1 [file molecules-28-06696-s001.zip]

Archive with 1 entries (1 files):
- molecules-2562285-supplementary.pdf
